# Supplementary material for: An FGF-driven feed-forward circuit patterns the cardiopharyngeal mesoderm in space and time
Source: eLife. 2018 Feb 6;7:e29656. doi: 10.7554/eLife.29656 (PMC5809146; doi:10.7554/eLife.29656)
Supplement: Supplementary file 1. [file elife-29656-supp1.xlsx]

## Sheet: Sheet1
Primer name	primer sequence
MRAS N FWD INF bpFOG-1	cacacaaGCGGCCGCaaccATGGCGACCGTGCCGAATC
MRAS C REV INF EcoR1	gctcagctggaattcTGGCCTCTAGGTGGAGCTAC
MRAS G22V TOP	GTGGTTGGCGATGTTGGTGTCGGGAAG
MRAS G22V BOT	CTTCCCGACACCAACATCGCCAACCAC
MEK1/2 N FWD Not1	caaGCGGCCGCaaccATGCCTCCTAAACGTAAGT
MEK1/2 C REV Ecor1	ctggaattcCCCATCATATTAATCAGGTACA
MEK MUT R	CCCTACAAACTCGTTGGCCATATCGTCGATCAGTTGCCCGCTCA
MEK MUT F	CTGATCGACGATATGGCCAACGAGTTTGTAGGGACAAGATCATA
Noto16 FWD INF bpFOG-1	acacacaaGCGGCCGCaaccATGGTTCCCCCACCTTCGTAC
Noto16.2 REV INF EcoR1	GCTCAGCTGGAATTCATTTTCGTATCAATTACTTGCTTTGG
Cdkn1B FWD INF bpFOG-1	acacacaaGCGGCCGCaaccATGGCGGACAAAAAACCCCCG
Cdkn1B REV INF EcoR1	gctcagctggaattcCGTGGCACAGTATGACGTCAC
Tbx1 G325A Mut Top	CGGCTCCGTGGAGAAGAAAATGAGCG
Tbx1 G325A Mut Bot	CGCTCATTTTCTTCTCCACGGAGCCG
Tbx1 G579A Mut Top	GAAAGATTGGTGGCCGTAGAAGCAAAACTGGAAATG
Tbx1 G579A Mut Bot	CATTTCCAGTTTTGCTTCTACGGCCACCAATCTTTC
Hand-r C153T Mut Top	CTTTGCAACCGAAAATCCACACATGGTAGC
Hand-r C153T Mut Bot	GCTACCATGTGTGGATTTTCGGTTGCAAAG
Hand-r C574T Mut Top	GTCGCGTCCGAGTCATCCGTATTATCACTTC
Hand-r C574T Mut Bot	GAAGTGATAATACGGATGACTCGGACGCGAC
		final sgRNA
sgHandR.3.aFwd	GAGGCCCTGCTACCATGTGTGTTTAAGAGCTATGCTGGAAACAG	GAGGCCCTGCTACCATGTGT
sgHandR.3.cFwd	GAGGTTCGAAGTGATAATACGTTTAAGAGCTATGCTGGAAACAG	GAGGTTCGAAGTGATAATAC
sgHandR.3.aRev	ACACATGGTAGCAGGGCCTCatctataccatcggatgccttc	GAGGCCCTGCTACCATGTGT
sgHandR.3.cRev	GTATTATCACTTCGAACCTCatctataccatcggatgccttc	GAGGTTCGAAGTGATAATAC
Tbx1/10 E1 MUT fwd	GAACATCACCGACACTCGTTGGTGCAAGTGC
Tbx1/10 E1 MUT rev	GCACTTGCACCAACGAGTGTCGGTGATGTTC
Tbx1/10 E2 MUT fwd	CGTTGGTGCAAGTGCAGAGTATTATTTGTTGCAGG
Tbx1/10 E2 MUT rev	CCTGCAACAAATAATACTCTGCACTTGCACCAACG
